# Supplementary material for: Symptom-Specific Hospital Contacts in 12–18-Year-Olds Vaccinated against COVID-19: A Danish Register-Based Cohort Study
Source: Vaccines (Basel). 2023 May 31;11(6):1049. doi: 10.3390/vaccines11061049 (PMC10301149; doi:10.3390/vaccines11061049)
Supplement: Supplementary file 1 [file vaccines-11-01049-s001.zip]

Archive with 2 entries (2 files):
- Supplementary_data.docx
- vaccines-2391855-Supplementary.pdf
